# Supplementary material for: Sex Differences Associated with Weekend Catch-Up Sleep and Waist-to-Height-Ratio among South Korean Adults Using Korea National Health and Nutrition Examination Survey 2016–2021 Data
Source: Healthcare (Basel). 2023 Nov 2;11(21):2889. doi: 10.3390/healthcare11212889 (PMC10648526; doi:10.3390/healthcare11212889)
Supplement: Supplementary file 1 [file healthcare-11-02889-s001.zip]

Archive with 1 entries (1 files):
- healthcare-2657500-SI.pdf
